# Supplementary material for: Data-Driven Modelling of Substituted Pyrimidine and Uracil-Based Derivatives Validated with Newly Synthesized and Antiproliferative Evaluated Compounds
Source: Int J Mol Sci. 2024 Aug 29;25(17):9390. doi: 10.3390/ijms25179390 (PMC11395534; doi:10.3390/ijms25179390)
Supplement: Supplementary file 1 [file ijms-25-09390-s001.zip]

Archive with 1 entries (1 files):
- ijms-3120666-supplementary.pdf
